# Supplementary material for: Information-Efficient, Off-Center Sampling Results in Improved Precision in 3D Single-Particle Tracking Microscopy
Source: Entropy (Basel). 2021 Apr 22;23(5):498. doi: 10.3390/e23050498 (PMC8143542; doi:10.3390/e23050498)
Supplement: Supplementary file 1 [file entropy-23-00498-s001.zip]

Archive with 1 entries (1 files):
- entropy-1171709-supplementary.pdf
